# Supplementary material for: A high-content screen reveals new regulators of nuclear membrane stability
Source: Sci Rep. 2024 Mar 12;14:6013. doi: 10.1038/s41598-024-56613-1 (PMC10933478; doi:10.1038/s41598-024-56613-1)
Supplement: Supplementary file 7 — Supplementary Tables. [file 41598_2024_56613_MOESM7_ESM.xlsx]

## Sheet: TableS1_live_fixed_validation_s
p-value = Barnard's test, two sided
	siRNA	n	rupture_frequency	type	p
1	CTRL	1471	0.147519	fixed	NA
2	LMNA	1177	0.108751	fixed	0.00325034
3	LMNB1	612	0.20098	fixed	0.00264521
4	SUN1	1193	0.0796312	fixed	5.90225e-08
5	CTRL	279	0.0737179	live	NA
6	LMNA	300	0.0422535	live	0.0328745
7	LMNB1	229	0.290657	live	2.9086e-15
8	SUN1	293	0.0154321	live	0.000305157

## Sheet: TableS2_known_siRNA_cp_validati
p-value = Barnard's test, two sided
	siRNA	ruptured	non-ruptured	total_n	rupture_frequency	p_value
1	SUN1	134	1387	1521	0.0880999	3.69393e-05
2	CTRL	289	1903	2192	0.131843	1
3	LMNA	168	1094	1262	0.133122	0.963809
4	LMNB1	229	1019	1248	0.183494	4.671e-05

## Sheet: TableS3_screen_results_RFP
p-value = Barnards test, two-sided, Bonferroni adjusted for multiple comparison
	siRNA	ruptured	non-ruptured	total_n	rupture_frequency	unadjusted_p_value_Barnards	bonferroni_adjusted_p_value	hit
1	RASA1	112	1741	1853	0.0604425	3.49983e-14	3.28984e-12	y
2	MYCBP2	95	1251	1346	0.0705795	1.40676e-08	1.32235e-06	y
3	NRM	100	1283	1383	0.0723066	2.54685e-08	2.39404e-06	y
4	RANBP2	114	1368	1482	0.0769231	1.72099e-07	1.61773e-05	y
5	EIF1AX	43	508	551	0.0780399	0.00139436	0.13107	n
6	HNRNPU	105	1200	1305	0.0804598	3.35889e-06	0.000315736	y
7	S100A4	111	1257	1368	0.0811404	3.18306e-06	0.000299208	y
8	NUP98	88	984	1072	0.0820896	3.40619e-05	0.00320182	y
9	ECD	125	1395	1520	0.0822368	2.33489e-06	0.000219479	y
10	LNPK	120	1317	1437	0.0835073	6.66094e-06	0.000626128	y
11	CARD8	104	1114	1218	0.0853859	4.75991e-05	0.00447431	y
12	SIRPG	124	1327	1451	0.0854583	1.53625e-05	0.00144408	y
13	SUN1	134	1387	1521	0.0880999	3.69393e-05	0.0034723	y
14	TRMO	80	823	903	0.0885936	0.000824249	0.0774794	n
15	ELOVL1	132	1341	1473	0.089613	8.47259e-05	0.00796423	y
16	NF2	116	1147	1263	0.0918448	0.000433314	0.0407315	y
17	TMEM147	148	1461	1609	0.0919826	0.000141295	0.0132818	y
18	FHL1	104	1011	1115	0.0932735	0.00119833	0.112643	n
19	RAB40B	115	1113	1228	0.0936482	0.000903917	0.0849682	n
20	PML	125	1137	1262	0.0990491	0.00437968	0.41169	n
21	NPM1	164	1428	1592	0.103015	0.00764004	0.718164	n
22	SPAST	105	911	1016	0.103346	0.0223623	1	n
23	MEN1	103	893	996	0.103414	0.0238206	1	n
24	CHST14	129	1105	1234	0.104538	0.0192213	1	n
25	SCFD2	158	1349	1507	0.104844	0.0138109	1	n
26	TPR	133	1135	1268	0.10489	0.0197784	1	n
27	MSH2	153	1296	1449	0.10559	0.0176819	1	n
28	RB1	184	1553	1737	0.10593	0.013329	1	n
29	LEMD3	89	748	837	0.106332	0.0577095	1	n
30	CTCF	159	1329	1488	0.106855	0.0236053	1	n
31	CPEB2	171	1427	1598	0.107009	0.0214576	1	n
32	HSFX1	141	1164	1305	0.108046	0.0414849	1	n
33	TMEM170A	163	1335	1498	0.108812	0.0364046	1	n
34	ATL2	162	1323	1485	0.109091	0.039552	1	n
35	DAZAP1	82	667	749	0.109479	0.115146	1	n
36	ARHGAP18	159	1293	1452	0.109504	0.04615	1	n
37	PPP2R3A	139	1121	1260	0.110317	0.0752069	1	n
38	PIN1	157	1234	1391	0.112868	0.108953	1	n
39	FAR1	97	759	856	0.113318	0.181636	1	n
40	TCP1	167	1299	1466	0.113915	0.114577	1	n
41	DNAH1	188	1439	1627	0.11555	0.14124	1	n
42	LY9	102	766	868	0.117512	0.320639	1	n
43	TP53	199	1488	1687	0.117961	0.21047	1	n
44	PRKCA	185	1374	1559	0.118666	0.252712	1	n
45	RFX7	118	868	986	0.119675	0.371928	1	n
46	SYNGAP1	172	1256	1428	0.120448	0.344252	1	n
47	LIMCH1	120	870	990	0.121212	0.421794	1	n
48	NSDHL	120	869	989	0.121335	0.421766	1	n
49	ELF2	94	678	772	0.121762	0.555704	1	n
50	DDX56	110	785	895	0.122905	0.508864	1	n
51	PTEN	117	832	949	0.123288	0.58742	1	n
52	SULF1	141	1001	1142	0.123468	0.518181	1	n
53	POMGNT2	71	493	564	0.125887	0.821716	1	n
54	NEMP1	102	708	810	0.125926	0.717981	1	n
55	PPFIBP1	115	793	908	0.126652	0.754962	1	n
56	MRPL43	132	909	1041	0.126801	0.71778	1	n
57	ARRDC3	150	1003	1153	0.130095	0.89861	1	n
58	KAT8	147	977	1124	0.130783	0.947902	1	n
59	CTRL	289	1903	2192	0.131843	1	1	n
60	LMNA	168	1094	1262	0.133122	0.963809	1	n
61	BDH1	142	916	1058	0.134216	0.872638	1	n
62	NDE1	70	445	515	0.135922	0.88519	1	n
63	RPL22	208	1315	1523	0.136573	0.692136	1	n
64	ST8SIA6	198	1247	1445	0.137024	0.669774	1	n
65	ERN1	204	1275	1479	0.137931	0.611222	1	n
66	SCHIP1	157	976	1133	0.13857	0.618082	1	n
67	ASAP3	75	465	540	0.138889	0.817071	1	n
68	NUP153	113	700	813	0.138991	0.716961	1	n
69	SEPT7	205	1255	1460	0.140411	0.526335	1	n
70	CNBP	206	1196	1402	0.146933	0.226053	1	n
71	BANF1	208	1193	1401	0.148465	0.167431	1	n
72	TOR1AIP1	175	990	1165	0.150215	0.145218	1	n
73	STK11	189	1069	1258	0.150238	0.162734	1	n
74	ATP9A	228	1262	1490	0.15302	0.0706892	1	n
75	ADK	119	656	775	0.153548	0.135349	1	n
76	RTN2	200	1090	1290	0.155039	0.0578303	1	n
77	NIPBL	235	1269	1504	0.15625	0.0368996	1	n
78	STARD10	199	1064	1263	0.157561	0.0372239	1	n
79	RCN1	143	759	902	0.158537	0.051784	1	n
80	PLXDC2	147	764	911	0.161361	0.0313614	1	n
81	ALOX5AP	260	1276	1536	0.169271	0.00150667	0.141627	n
82	TEN1	185	880	1065	0.173709	0.00148671	0.139751	n
83	NHS	187	879	1066	0.175422	0.00103797	0.0975694	n
84	GOLGA1	174	815	989	0.175935	0.00128661	0.120941	n
85	NDC1	252	1175	1427	0.176594	0.000224473	0.0211004	y
86	CAMSAP2	246	1097	1343	0.183172	3.5842e-05	0.00336915	y
87	PDPK1	186	828	1014	0.183432	0.000139242	0.0130888	y
88	LMNB1	229	1019	1248	0.183494	4.671e-05	0.00439074	y
89	HDAC3	222	923	1145	0.193886	2.96332e-06	0.000278553	y
90	SMARCA4	282	1093	1375	0.205091	6.38715e-09	6.00392e-07	y
91	DIAPH3	140	468	608	0.230263	8.39712e-08	7.89329e-06	y
92	ARID4A	194	643	837	0.23178	2.99734e-10	2.8175e-08	y
93	CTDNEP1	297	912	1209	0.245658	1.43552e-16	1.34939e-14	y

## Sheet: TableS4_validation_rfphits_stat
p-value = Barnards test, two-sided
	siRNA	ruptured	non-ruptured	total_n	freq_rupture	p_value
1	LNPK	90	807	897	0.100334	0.0326121
2	NRM	100	800	900	0.111111	0.164753
3	RASA1	129	844	973	0.13258	0.99952
4	CTRL	117	763	880	0.132955	1
5	MYCBP2	161	1028	1189	0.135408	0.90502
6	ARID4A	316	1120	1436	0.220056	1.7777e-07
7	CTDNEP1	210	686	896	0.234375	3.42304e-08

## Sheet: TableS5_screen_results_GFP
p-value = Barnards test, two-sided, Bonferroni adjusted for multiple comparison
	siRNA	rupturing	non_rupturing	total_n	rupturing_frequency	unadjusted_p_value	bon_adjusted_p_value
1	PDPK1	12	174	186	0.0645161	2.16266e-08	6.05544e-07
2	STARD10	21	178	199	0.105528	8.90717e-06	0.000249401
3	ERN1	22	182	204	0.107843	1.00517e-05	0.000281448
4	SEPT7	27	178	205	0.131707	0.000214388	0.00600288
5	RTN2	28	172	200	0.14	0.000607398	0.0170071
6	RPL22	30	178	208	0.144231	0.000818979	0.0229314
7	HDAC3	33	189	222	0.148649	0.000977153	0.0273603
8	ALOX5AP	39	221	260	0.15	0.000622103	0.0174189
9	TOR1AIP1	32	143	175	0.182857	0.033399	0.935172
10	CAMSAP2	45	201	246	0.182927	0.0173957	0.48708
11	NHS	35	152	187	0.187166	0.0390121	1
12	NIPBL	45	190	235	0.191489	0.0361507	1
13	ST8SIA6	38	160	198	0.191919	0.0516955	1
14	PRKCA	36	149	185	0.194595	0.0629245	1
15	DNAH1	37	151	188	0.196809	0.0712648	1
16	CTDNEP1	60	237	297	0.20202	0.0557575	1
17	ATP9A	47	181	228	0.20614	0.0953347	1
18	ARID4A	40	154	194	0.206186	0.128519	1
19	NDC1	54	198	252	0.214286	0.160802	1
20	TP53	43	156	199	0.21608	0.196602	1
21	CNBP	46	160	206	0.223301	0.342924	1
22	SMARCA4	68	214	282	0.241135	0.532596	1
23	TEN1	46	139	185	0.248649	0.653177	1
24	LMNB1	58	171	229	0.253275	0.678075	1
25	CTRL	78	211	289	0.269896	1	1
26	BANF1	65	143	208	0.3125	0.343083	1
27	RB1	59	125	184	0.320652	0.242663	1
28	STK11	78	111	189	0.412698	0.00115414	0.0323158

## Sheet: TableS6_validation_gfphits_stat
p-value = Barnards test, two-sided
	siRNA	rupturing	non-rupturing	total_n	freq_rupturing	p_value
1	CTRL	84	662	746	0.112601	1
2	RB1	107	1002	1109	0.0964833	0.335763
3	BANF1	107	758	865	0.123699	0.580204
4	STK11	228	685	913	0.249726	1.03068e-12

## Sheet: TableS7_morphology_area_stats
p-value Wilcoxon rank sum test with continuity correction
	siRNA	n	p-value
1	CTDNEP1	1209	8.79321e-19
2	CTRL	2192	NA
3	LMNB1	1248	2.67539e-20
4	POMGNT2	564	5.01309e-23
5	TEN1	1065	3.26738e-43

## Sheet: TableS8_morphology_solidity_sta
p-value Wilcoxon rank sum test with continuity correction
	siRNA	n	p-value
1	CTDNEP1	1209	1.69897e-09
2	CTRL	2192	NA
3	LY9	868	8.72977e-28

## Sheet: TableS9_screen_targets
Pool.Catalog.Number	Duplex.Catalog.Number	Gene.Symbol	GENE.ID	Gene.Accession	Selection
L-005834-00	J-005834-05	CTRL	1506	NM_001907	NA
L-005834-00	J-005834-06	CTRL	1506	NM_001907	NA
L-005834-00	J-005834-07	CTRL	1506	NM_001907	NA
L-005834-00	J-005834-08	CTRL	1506	NM_001907	NA
L-004978-00	J-004978-05	LMNA	4000	NM_005572	NA
L-004978-00	J-004978-06	LMNA	4000	NM_005572	NA
L-004978-00	J-004978-07	LMNA	4000	NM_005572	NA
L-004978-00	J-004978-08	LMNA	4000	NM_005572	NA
L-011536-02	J-011536-10	BANF1	8815	NM_001143985	NA
L-011536-02	J-011536-11	BANF1	8815	NM_001143985	NA
L-011536-02	J-011536-12	BANF1	8815	NM_001143985	NA
L-011536-02	J-011536-18	BANF1	8815	NM_001143985	NA
L-005270-00	J-005270-06	LMNB1	4001	NM_005573	NA
L-005270-00	J-005270-07	LMNB1	4001	NM_005573	NA
L-005270-00	J-005270-08	LMNB1	4001	NM_005573	NA
L-005270-00	J-005270-09	LMNB1	4001	NM_005573	NA
L-025277-00	J-025277-05	SUN1	23353	NM_025154	NA
L-025277-00	J-025277-06	SUN1	23353	NM_025154	NA
L-025277-00	J-025277-07	SUN1	23353	NM_025154	NA
L-025277-00	J-025277-08	SUN1	23353	NM_025154	NA
L-011143-01	J-011143-09	RPL22	6146	NM_000983	Targeted
L-011143-01	J-011143-10	RPL22	6146	NM_000983	Targeted
L-011143-01	J-011143-11	RPL22	6146	NM_000983	Targeted
L-011143-01	J-011143-12	RPL22	6146	NM_000983	Targeted
L-003329-00	J-003329-14	TP53	7157	NM_000546	Targeted
L-003329-00	J-003329-15	TP53	7157	NM_000546	Targeted
L-003329-00	J-003329-16	TP53	7157	NM_000546	Targeted
L-003329-00	J-003329-17	TP53	7157	NM_000546	Targeted
L-003296-02	J-003296-23	RB1	5925	NM_000321	Targeted
L-003296-02	J-003296-24	RB1	5925	NM_000321	Targeted
L-003296-02	J-003296-25	RB1	5925	NM_000321	Targeted
L-003296-02	J-003296-26	RB1	5925	NM_000321	Targeted
L-005276-00	J-005276-06	RASA1	5921	NM_022650	Targeted
L-005276-00	J-005276-07	RASA1	5921	NM_022650	Targeted
L-005276-00	J-005276-08	RASA1	5921	NM_022650	Targeted
L-005276-00	J-005276-09	RASA1	5921	NM_022650	Targeted
L-005035-00	J-005035-07	STK11	6794	NM_000455	Targeted
L-005035-00	J-005035-08	STK11	6794	NM_000455	Targeted
L-005035-00	J-005035-09	STK11	6794	NM_000455	Targeted
L-005035-00	J-005035-10	STK11	6794	NM_000455	Targeted
L-006547-00	J-006547-05	PML	5371	NM_033247	Targeted
L-006547-00	J-006547-06	PML	5371	NM_033247	Targeted
L-006547-00	J-006547-07	PML	5371	NM_033247	Targeted
L-006547-00	J-006547-08	PML	5371	NM_033247	Targeted
L-008821-01	J-008821-09	CHST14	113189	NM_130468	Non-Targeted
L-008821-01	J-008821-10	CHST14	113189	NM_130468	Non-Targeted
L-008821-01	J-008821-11	CHST14	113189	NM_130468	Non-Targeted
L-008821-01	J-008821-12	CHST14	113189	NM_130468	Non-Targeted
L-003023-00	J-003023-09	PTEN	5728	NM_000314	Targeted
L-003023-00	J-003023-10	PTEN	5728	NM_000314	Targeted
L-003023-00	J-003023-11	PTEN	5728	NM_000314	Targeted
L-003023-00	J-003023-12	PTEN	5728	NM_000314	Targeted
L-003917-00	J-003917-05	NF2	4771	NM_181831	Targeted
L-003917-00	J-003917-05	NF2	4771	NM_181831	Targeted
L-003917-00	J-003917-06	NF2	4771	NM_181831	Targeted
L-003917-00	J-003917-06	NF2	4771	NM_181831	Targeted
L-003917-00	J-003917-07	NF2	4771	NM_181831	Targeted
L-003917-00	J-003917-07	NF2	4771	NM_181831	Targeted
L-003917-00	J-003917-08	NF2	4771	NM_181831	Targeted
L-003917-00	J-003917-08	NF2	4771	NM_181831	Targeted
L-012980-00	J-012980-07	NIPBL	25836	NM_015384	Targeted
L-012980-00	J-012980-08	NIPBL	25836	NM_015384	Targeted
L-012980-00	J-012980-09	NIPBL	25836	NM_015384	Targeted
L-012980-00	J-012980-10	NIPBL	25836	NM_015384	Targeted
L-020165-00	J-020165-07	CTCF	10664	NM_006565	Targeted
L-020165-00	J-020165-08	CTCF	10664	NM_006565	Targeted
L-020165-00	J-020165-09	CTCF	10664	NM_006565	Targeted
L-020165-00	J-020165-10	CTCF	10664	NM_006565	Targeted
L-013501-00	J-013501-05	HNRNPU	3192	NM_004501	Targeted
L-013501-00	J-013501-06	HNRNPU	3192	NM_004501	Targeted
L-013501-00	J-013501-07	HNRNPU	3192	NM_004501	Targeted
L-013501-00	J-013501-08	HNRNPU	3192	NM_004501	Targeted
L-010431-00	J-010431-05	SMARCA4	6597	NM_003072	Targeted
L-010431-00	J-010431-06	SMARCA4	6597	NM_003072	Targeted
L-010431-00	J-010431-07	SMARCA4	6597	NM_003072	Targeted
L-010431-00	J-010431-08	SMARCA4	6597	NM_003072	Targeted
L-015737-00	J-015737-05	NPM1	4869	NM_001037738	Targeted
L-015737-00	J-015737-06	NPM1	4869	NM_001037738	Targeted
L-015737-00	J-015737-07	NPM1	4869	NM_001037738	Targeted
L-015737-00	J-015737-08	NPM1	4869	NM_001037738	Targeted
L-003909-00	J-003909-07	MSH2	4436	NM_000251	Targeted
L-003909-00	J-003909-08	MSH2	4436	NM_000251	Targeted
L-003909-00	J-003909-09	MSH2	4436	NM_000251	Targeted
L-003909-00	J-003909-10	MSH2	4436	NM_000251	Targeted
L-003496-00	J-003496-09	HDAC3	8841	NM_003883	Targeted
L-003496-00	J-003496-10	HDAC3	8841	NM_003883	Targeted
L-003496-00	J-003496-11	HDAC3	8841	NM_003883	Targeted
L-003496-00	J-003496-12	HDAC3	8841	NM_003883	Targeted
L-011082-00	J-011082-05	MEN1	4221	NM_130801	Targeted
L-011082-00	J-011082-06	MEN1	4221	NM_130801	Targeted
L-011082-00	J-011082-07	MEN1	4221	NM_130801	Targeted
L-011082-00	J-011082-08	MEN1	4221	NM_130801	Targeted
L-014800-02	J-014800-09	KAT8	84148	NM_032188	Targeted
L-014800-02	J-014800-10	KAT8	84148	NM_032188	Targeted
L-014800-02	J-014800-12	KAT8	84148	NM_032188	Targeted
L-014800-02	J-014800-17	KAT8	84148	NM_032188	Targeted
L-018997-00	J-018997-05	DIAPH3	81624	NM_030932	Targeted
L-018997-00	J-018997-06	DIAPH3	81624	NM_030932	Targeted
L-018997-00	J-018997-07	DIAPH3	81624	NM_030932	Targeted
L-018997-00	J-018997-08	DIAPH3	81624	NM_030932	Targeted
L-014070-00	J-014070-05	SPAST	6683	NM_199436	Targeted
L-014070-00	J-014070-06	SPAST	6683	NM_199436	Targeted
L-014070-00	J-014070-07	SPAST	6683	NM_199436	Targeted
L-014070-00	J-014070-08	SPAST	6683	NM_199436	Targeted
L-015110-01	J-015110-09	ARHGAP18	93663	NM_033515	Targeted
L-015110-01	J-015110-10	ARHGAP18	93663	NM_033515	Targeted
L-015110-01	J-015110-11	ARHGAP18	93663	NM_033515	Targeted
L-015110-01	J-015110-12	ARHGAP18	93663	NM_033515	Targeted
L-023148-01	J-023148-09	KIAA1715	80856	NM_030650	NA
L-023148-01	J-023148-10	KIAA1715	80856	NM_030650	NA
L-023148-01	J-023148-11	KIAA1715	80856	NM_030650	NA
L-023148-01	J-023148-12	KIAA1715	80856	NM_030650	NA
L-012749-00	J-012749-05	TCP1	6950	NM_001008897	Non-Targeted
L-012749-00	J-012749-06	TCP1	6950	NM_001008897	Non-Targeted
L-012749-00	J-012749-07	TCP1	6950	NM_001008897	Non-Targeted
L-012749-00	J-012749-08	TCP1	6950	NM_001008897	Non-Targeted
L-004951-02	J-004951-19	ERN1	2081	NM_001433	Targeted
L-004951-02	J-004951-19	ERN1	2081	NM_001433	Targeted
L-004951-02	J-004951-20	ERN1	2081	NM_001433	Targeted
L-004951-02	J-004951-20	ERN1	2081	NM_001433	Targeted
L-004951-02	J-004951-21	ERN1	2081	NM_001433	Targeted
L-004951-02	J-004951-21	ERN1	2081	NM_001433	Targeted
L-004951-02	J-004951-22	ERN1	2081	NM_001433	Targeted
L-004951-02	J-004951-22	ERN1	2081	NM_001433	Targeted
L-012743-02	J-012743-09	STARD10	10809	NM_006645	Targeted
L-012743-02	J-012743-09	STARD10	10809	NM_006645	Targeted
L-012743-02	J-012743-10	STARD10	10809	NM_006645	Targeted
L-012743-02	J-012743-10	STARD10	10809	NM_006645	Targeted
L-012743-02	J-012743-12	STARD10	10809	NM_006645	Targeted
L-012743-02	J-012743-12	STARD10	10809	NM_006645	Targeted
L-012743-02	J-012743-21	STARD10	10809	NM_006645	Targeted
L-012743-02	J-012743-21	STARD10	10809	NM_006645	Targeted
L-014047-02	J-014047-17	ATL2	64225	NM_001135673	Targeted
L-014047-02	J-014047-17	ATL2	64225	NM_001135673	Targeted
L-014047-02	J-014047-18	ATL2	64225	NM_001135673	Targeted
L-014047-02	J-014047-18	ATL2	64225	NM_001135673	Targeted
L-014047-02	J-014047-19	ATL2	64225	NM_001135673	Targeted
L-014047-02	J-014047-19	ATL2	64225	NM_001135673	Targeted
L-014047-02	J-014047-20	ATL2	64225	NM_001135673	Targeted
L-014047-02	J-014047-20	ATL2	64225	NM_001135673	Targeted
L-015996-02	J-015996-17	TMEM170A	124491	NM_145254	Targeted
L-015996-02	J-015996-17	TMEM170A	124491	NM_145254	Targeted
L-015996-02	J-015996-18	TMEM170A	124491	NM_145254	Targeted
L-015996-02	J-015996-18	TMEM170A	124491	NM_145254	Targeted
L-015996-02	J-015996-19	TMEM170A	124491	NM_145254	Targeted
L-015996-02	J-015996-19	TMEM170A	124491	NM_145254	Targeted
L-015996-02	J-015996-20	TMEM170A	124491	NM_145254	Targeted
L-015996-02	J-015996-20	TMEM170A	124491	NM_145254	Targeted
L-012717-02	J-012717-17	RTN2	6253	NM_206901	Targeted
L-012717-02	J-012717-17	RTN2	6253	NM_206901	Targeted
L-012717-02	J-012717-18	RTN2	6253	NM_206901	Targeted
L-012717-02	J-012717-18	RTN2	6253	NM_206901	Targeted
L-012717-02	J-012717-19	RTN2	6253	NM_206901	Targeted
L-012717-02	J-012717-19	RTN2	6253	NM_206901	Targeted
L-012717-02	J-012717-20	RTN2	6253	NM_206901	Targeted
L-012717-02	J-012717-20	RTN2	6253	NM_206901	Targeted
L-013913-01	J-013913-09	TOR1AIP1	26092	NM_015602	Targeted
L-013913-01	J-013913-09	TOR1AIP1	26092	NM_015602	Targeted
L-013913-01	J-013913-10	TOR1AIP1	26092	NM_015602	Targeted
L-013913-01	J-013913-10	TOR1AIP1	26092	NM_015602	Targeted
L-013913-01	J-013913-11	TOR1AIP1	26092	NM_015602	Targeted
L-013913-01	J-013913-11	TOR1AIP1	26092	NM_015602	Targeted
L-013913-01	J-013913-12	TOR1AIP1	26092	NM_015602	Targeted
L-013913-01	J-013913-12	TOR1AIP1	26092	NM_015602	Targeted
L-017869-01	J-017869-09	CTDNEP1	23399	NM_015343	Targeted
L-017869-01	J-017869-09	CTDNEP1	23399	NM_015343	Targeted
L-017869-01	J-017869-10	CTDNEP1	23399	NM_015343	Targeted
L-017869-01	J-017869-10	CTDNEP1	23399	NM_015343	Targeted
L-017869-01	J-017869-11	CTDNEP1	23399	NM_015343	Targeted
L-017869-01	J-017869-11	CTDNEP1	23399	NM_015343	Targeted
L-017869-01	J-017869-12	CTDNEP1	23399	NM_015343	Targeted
L-017869-01	J-017869-12	CTDNEP1	23399	NM_015343	Targeted
L-026966-02	J-026966-19	NEMP1	23306	NM_015257	Targeted
L-026966-02	J-026966-19	NEMP1	23306	NM_015257	Targeted
L-026966-02	J-026966-19	NEMP1	23306	NM_015257	Targeted
L-026966-02	J-026966-20	NEMP1	23306	NM_015257	Targeted
L-026966-02	J-026966-20	NEMP1	23306	NM_015257	Targeted
L-026966-02	J-026966-20	NEMP1	23306	NM_015257	Targeted
L-026966-02	J-026966-21	NEMP1	23306	NM_015257	Targeted
L-026966-02	J-026966-21	NEMP1	23306	NM_015257	Targeted
L-026966-02	J-026966-21	NEMP1	23306	NM_015257	Targeted
L-026966-02	J-026966-22	NEMP1	23306	NM_015257	Targeted
L-026966-02	J-026966-22	NEMP1	23306	NM_015257	Targeted
L-026966-02	J-026966-22	NEMP1	23306	NM_015257	Targeted
L-006306-01	J-006306-09	LEMD3	23592	NM_014319	Targeted
L-006306-01	J-006306-09	LEMD3	23592	NM_014319	Targeted
L-006306-01	J-006306-10	LEMD3	23592	NM_014319	Targeted
L-006306-01	J-006306-10	LEMD3	23592	NM_014319	Targeted
L-006306-01	J-006306-11	LEMD3	23592	NM_014319	Targeted
L-006306-01	J-006306-11	LEMD3	23592	NM_014319	Targeted
L-006306-01	J-006306-12	LEMD3	23592	NM_014319	Targeted
L-006306-01	J-006306-12	LEMD3	23592	NM_014319	Targeted
L-003291-00	J-003291-10	PIN1	5300	NM_006221	Targeted
L-003291-00	J-003291-11	PIN1	5300	NM_006221	Targeted
L-003291-00	J-003291-12	PIN1	5300	NM_006221	Targeted
L-003291-00	J-003291-13	PIN1	5300	NM_006221	Targeted
L-003523-00	J-003523-16	PRKCA	5578	NM_002737	Targeted
L-003523-00	J-003523-16	PRKCA	5578	NM_002737	Targeted
L-003523-00	J-003523-17	PRKCA	5578	NM_002737	Targeted
L-003523-00	J-003523-17	PRKCA	5578	NM_002737	Targeted
L-003523-00	J-003523-18	PRKCA	5578	NM_002737	Targeted
L-003523-00	J-003523-18	PRKCA	5578	NM_002737	Targeted
L-003523-00	J-003523-19	PRKCA	5578	NM_002737	Targeted
L-003523-00	J-003523-19	PRKCA	5578	NM_002737	Targeted
L-012779-02	J-012779-21	NRM	11270	NM_007243	Targeted
L-012779-02	J-012779-21	NRM	11270	NM_007243	Targeted
L-012779-02	J-012779-22	NRM	11270	NM_007243	Targeted
L-012779-02	J-012779-22	NRM	11270	NM_007243	Targeted
L-012779-02	J-012779-23	NRM	11270	NM_007243	Targeted
L-012779-02	J-012779-23	NRM	11270	NM_007243	Targeted
L-012779-02	J-012779-24	NRM	11270	NM_007243	Targeted
L-012779-02	J-012779-24	NRM	11270	NM_007243	Targeted
L-010166-01	J-010166-09	ALOX5AP	241	NM_001629	Targeted
L-010166-01	J-010166-09	ALOX5AP	241	NM_001629	Targeted
L-010166-01	J-010166-09	ALOX5AP	241	NM_001629	Targeted
L-010166-01	J-010166-10	ALOX5AP	241	NM_001629	Targeted
L-010166-01	J-010166-10	ALOX5AP	241	NM_001629	Targeted
L-010166-01	J-010166-10	ALOX5AP	241	NM_001629	Targeted
L-010166-01	J-010166-11	ALOX5AP	241	NM_001629	Targeted
L-010166-01	J-010166-11	ALOX5AP	241	NM_001629	Targeted
L-010166-01	J-010166-11	ALOX5AP	241	NM_001629	Targeted
L-010166-01	J-010166-12	ALOX5AP	241	NM_001629	Targeted
L-010166-01	J-010166-12	ALOX5AP	241	NM_001629	Targeted
L-010166-01	J-010166-12	ALOX5AP	241	NM_001629	Targeted
L-009355-01	J-009355-09	ELOVL1	64834	NM_022821	Targeted
L-009355-01	J-009355-09	ELOVL1	64834	NM_022821	Targeted
L-009355-01	J-009355-10	ELOVL1	64834	NM_022821	Targeted
L-009355-01	J-009355-10	ELOVL1	64834	NM_022821	Targeted
L-009355-01	J-009355-11	ELOVL1	64834	NM_022821	Targeted
L-009355-01	J-009355-11	ELOVL1	64834	NM_022821	Targeted
L-009355-01	J-009355-12	ELOVL1	64834	NM_022821	Targeted
L-009355-01	J-009355-12	ELOVL1	64834	NM_022821	Targeted
L-024177-00	J-024177-05	ATP9A	10079	NM_006045	Targeted
L-024177-00	J-024177-05	ATP9A	10079	NM_006045	Targeted
L-024177-00	J-024177-05	ATP9A	10079	NM_006045	Targeted
L-024177-00	J-024177-06	ATP9A	10079	NM_006045	Targeted
L-024177-00	J-024177-06	ATP9A	10079	NM_006045	Targeted
L-024177-00	J-024177-06	ATP9A	10079	NM_006045	Targeted
L-024177-00	J-024177-07	ATP9A	10079	NM_006045	Targeted
L-024177-00	J-024177-07	ATP9A	10079	NM_006045	Targeted
L-024177-00	J-024177-07	ATP9A	10079	NM_006045	Targeted
L-024177-00	J-024177-08	ATP9A	10079	NM_006045	Targeted
L-024177-00	J-024177-08	ATP9A	10079	NM_006045	Targeted
L-024177-00	J-024177-08	ATP9A	10079	NM_006045	Targeted
L-011607-00	J-011607-05	2023-09-07	989	NM_001011553	Targeted
L-011607-00	J-011607-05	2023-09-07	989	NM_001011553	Targeted
L-011607-00	J-011607-05	2023-09-07	989	NM_001011553	Targeted
L-011607-00	J-011607-06	2023-09-07	989	NM_001011553	Targeted
L-011607-00	J-011607-06	2023-09-07	989	NM_001011553	Targeted
L-011607-00	J-011607-06	2023-09-07	989	NM_001011553	Targeted
L-011607-00	J-011607-07	2023-09-07	989	NM_001011553	Targeted
L-011607-00	J-011607-07	2023-09-07	989	NM_001011553	Targeted
L-011607-00	J-011607-07	2023-09-07	989	NM_001011553	Targeted
L-011607-00	J-011607-08	2023-09-07	989	NM_001011553	Targeted
L-011607-00	J-011607-08	2023-09-07	989	NM_001011553	Targeted
L-011607-00	J-011607-08	2023-09-07	989	NM_001011553	Targeted
L-010704-01	J-010704-09	TMEM147	10430	NM_032635	Targeted
L-010704-01	J-010704-09	TMEM147	10430	NM_032635	Targeted
L-010704-01	J-010704-10	TMEM147	10430	NM_032635	Targeted
L-010704-01	J-010704-10	TMEM147	10430	NM_032635	Targeted
L-010704-01	J-010704-11	TMEM147	10430	NM_032635	Targeted
L-010704-01	J-010704-11	TMEM147	10430	NM_032635	Targeted
L-010704-01	J-010704-12	TMEM147	10430	NM_032635	Targeted
L-010704-01	J-010704-12	TMEM147	10430	NM_032635	Targeted
L-004746-00	J-004746-09	RANBP2	5903	NM_006267	Targeted
L-004746-00	J-004746-10	RANBP2	5903	NM_006267	Targeted
L-004746-00	J-004746-11	RANBP2	5903	NM_006267	Targeted
L-004746-00	J-004746-12	RANBP2	5903	NM_006267	Targeted
L-015459-02	J-015459-17	NDC1	55706	NM_018087	Targeted
L-015459-02	J-015459-17	NDC1	55706	NM_018087	Targeted
L-015459-02	J-015459-17	NDC1	55706	NM_018087	Targeted
L-015459-02	J-015459-18	NDC1	55706	NM_018087	Targeted
L-015459-02	J-015459-18	NDC1	55706	NM_018087	Targeted
L-015459-02	J-015459-18	NDC1	55706	NM_018087	Targeted
L-015459-02	J-015459-19	NDC1	55706	NM_018087	Targeted
L-015459-02	J-015459-19	NDC1	55706	NM_018087	Targeted
L-015459-02	J-015459-19	NDC1	55706	NM_018087	Targeted
L-015459-02	J-015459-20	NDC1	55706	NM_018087	Targeted
L-015459-02	J-015459-20	NDC1	55706	NM_018087	Targeted
L-015459-02	J-015459-20	NDC1	55706	NM_018087	Targeted
L-005283-00	J-005283-05	NUP153	9972	NM_005124	Targeted
L-005283-00	J-005283-06	NUP153	9972	NM_005124	Targeted
L-005283-00	J-005283-07	NUP153	9972	NM_005124	Targeted
L-005283-00	J-005283-08	NUP153	9972	NM_005124	Targeted
L-005834-00	J-005834-05	CTRL	1506	NM_001907	NA
L-005834-00	J-005834-06	CTRL	1506	NM_001907	NA
L-005834-00	J-005834-07	CTRL	1506	NM_001907	NA
L-005834-00	J-005834-08	CTRL	1506	NM_001907	NA
L-010548-00	J-010548-06	TPR	7175	NM_003292	Targeted
L-010548-00	J-010548-07	TPR	7175	NM_003292	Targeted
L-010548-00	J-010548-08	TPR	7175	NM_003292	Targeted
L-010548-00	J-010548-09	TPR	7175	NM_003292	Targeted
L-013078-00	J-013078-05	NUP98	4928	NM_139131	Targeted
L-013078-00	J-013078-06	NUP98	4928	NM_139131	Targeted
L-013078-00	J-013078-07	NUP98	4928	NM_139131	Targeted
L-013078-00	J-013078-08	NUP98	4928	NM_139131	Targeted
L-020410-01	J-020410-09	DDX56	54606	NM_019082	Targeted
L-020410-01	J-020410-10	DDX56	54606	NM_019082	Targeted
L-020410-01	J-020410-11	DDX56	54606	NM_019082	Targeted
L-020410-01	J-020410-12	DDX56	54606	NM_019082	Targeted
L-187902-00	J-187902-01	HSFX1	100506164	NM_016153	Non-Targeted
L-187902-00	J-187902-02	HSFX1	100506164	NM_016153	Non-Targeted
L-187902-00	J-187902-03	HSFX1	100506164	NM_016153	Non-Targeted
L-187902-00	J-187902-04	HSFX1	100506164	NM_016153	Non-Targeted
L-013337-02	J-013337-05	SIRPG	55423	NM_080816	Non-Targeted
L-013337-02	J-013337-06	SIRPG	55423	NM_080816	Non-Targeted
L-013337-02	J-013337-08	SIRPG	55423	NM_080816	Non-Targeted
L-013337-02	J-013337-18	SIRPG	55423	NM_080816	Non-Targeted
L-026399-01	J-026399-09	ST8SIA6	338596	NM_001004470	Non-Targeted
L-026399-01	J-026399-10	ST8SIA6	338596	NM_001004470	Non-Targeted
L-026399-01	J-026399-11	ST8SIA6	338596	NM_001004470	Non-Targeted
L-026399-01	J-026399-12	ST8SIA6	338596	NM_001004470	Non-Targeted
L-019678-00	J-019678-05	ECD	11319	NM_007265	Non-Targeted
L-019678-00	J-019678-05	ECD	11319	NM_007265	Non-Targeted
L-019678-00	J-019678-06	ECD	11319	NM_007265	Non-Targeted
L-019678-00	J-019678-06	ECD	11319	NM_007265	Non-Targeted
L-019678-00	J-019678-07	ECD	11319	NM_007265	Non-Targeted
L-019678-00	J-019678-07	ECD	11319	NM_007265	Non-Targeted
L-019678-00	J-019678-08	ECD	11319	NM_007265	Non-Targeted
L-019678-00	J-019678-08	ECD	11319	NM_007265	Non-Targeted
L-032512-01	J-032512-09	SYNGAP1	8831	NM_006772	Non-Targeted
L-032512-01	J-032512-10	SYNGAP1	8831	NM_006772	Non-Targeted
L-032512-01	J-032512-11	SYNGAP1	8831	NM_006772	Non-Targeted
L-032512-01	J-032512-12	SYNGAP1	8831	NM_006772	Non-Targeted
L-187549-00	J-187549-01	TEN1	100134934	NM_001113324	Non-Targeted
L-187549-00	J-187549-02	TEN1	100134934	NM_001113324	Non-Targeted
L-187549-00	J-187549-03	TEN1	100134934	NM_001113324	Non-Targeted
L-187549-00	J-187549-04	TEN1	100134934	NM_001113324	Non-Targeted
L-004792-00	J-004792-06	S100A4	6275	NM_019554	Non-Targeted
L-004792-00	J-004792-07	S100A4	6275	NM_019554	Non-Targeted
L-004792-00	J-004792-08	S100A4	6275	NM_019554	Non-Targeted
L-004792-00	J-004792-09	S100A4	6275	NM_019554	Non-Targeted
L-008353-00	J-008353-05	RAB40B	10966	NM_006822	Non-Targeted
L-008353-00	J-008353-06	RAB40B	10966	NM_006822	Non-Targeted
L-008353-00	J-008353-07	RAB40B	10966	NM_006822	Non-Targeted
L-008353-00	J-008353-08	RAB40B	10966	NM_006822	Non-Targeted
L-017106-01	J-017106-13	ASAP3	55616	NM_017707	Non-Targeted
L-017106-01	J-017106-14	ASAP3	55616	NM_017707	Non-Targeted
L-017106-01	J-017106-15	ASAP3	55616	NM_017707	Non-Targeted
L-017106-01	J-017106-16	ASAP3	55616	NM_017707	Non-Targeted
L-015857-00	J-015857-05	FHL1	2273	NM_001449	Non-Targeted
L-015857-00	J-015857-05	FHL1	2273	NM_001449	Non-Targeted
L-015857-00	J-015857-06	FHL1	2273	NM_001449	Non-Targeted
L-015857-00	J-015857-06	FHL1	2273	NM_001449	Non-Targeted
L-015857-00	J-015857-07	FHL1	2273	NM_001449	Non-Targeted
L-015857-00	J-015857-07	FHL1	2273	NM_001449	Non-Targeted
L-015857-00	J-015857-08	FHL1	2273	NM_001449	Non-Targeted
L-015857-00	J-015857-08	FHL1	2273	NM_001449	Non-Targeted
L-008448-00	J-008448-05	NSDHL	50814	NM_015922	Non-Targeted
L-008448-00	J-008448-05	NSDHL	50814	NM_015922	Non-Targeted
L-008448-00	J-008448-06	NSDHL	50814	NM_015922	Non-Targeted
L-008448-00	J-008448-06	NSDHL	50814	NM_015922	Non-Targeted
L-008448-00	J-008448-07	NSDHL	50814	NM_015922	Non-Targeted
L-008448-00	J-008448-07	NSDHL	50814	NM_015922	Non-Targeted
L-008448-00	J-008448-08	NSDHL	50814	NM_015922	Non-Targeted
L-008448-00	J-008448-08	NSDHL	50814	NM_015922	Non-Targeted
L-019126-02	J-019126-17	MRPL43	84545	NM_176793	Non-Targeted
L-019126-02	J-019126-18	MRPL43	84545	NM_176793	Non-Targeted
L-019126-02	J-019126-19	MRPL43	84545	NM_176793	Non-Targeted
L-019126-02	J-019126-20	MRPL43	84545	NM_176793	Non-Targeted
L-006643-00	J-006643-05	SULF1	23213	NM_015170	Non-Targeted
L-006643-00	J-006643-06	SULF1	23213	NM_015170	Non-Targeted
L-006643-00	J-006643-07	SULF1	23213	NM_015170	Non-Targeted
L-006643-00	J-006643-08	SULF1	23213	NM_015170	Non-Targeted
L-009578-01	J-009578-09	PSMC1	5700	NM_002802	Non-Targeted
L-009578-01	J-009578-10	PSMC1	5700	NM_002802	Non-Targeted
L-009578-01	J-009578-11	PSMC1	5700	NM_002802	Non-Targeted
L-009578-01	J-009578-12	PSMC1	5700	NM_002802	Non-Targeted
L-019778-00	J-019778-05	CNBP	7555	NM_003418	Non-Targeted
L-019778-00	J-019778-05	CNBP	7555	NM_003418	Non-Targeted
L-019778-00	J-019778-06	CNBP	7555	NM_003418	Non-Targeted
L-019778-00	J-019778-06	CNBP	7555	NM_003418	Non-Targeted
L-019778-00	J-019778-07	CNBP	7555	NM_003418	Non-Targeted
L-019778-00	J-019778-07	CNBP	7555	NM_003418	Non-Targeted
L-019778-00	J-019778-08	CNBP	7555	NM_003418	Non-Targeted
L-019778-00	J-019778-08	CNBP	7555	NM_003418	Non-Targeted
L-019170-01	J-019170-09	CPEB2	132864	NM_182646	Non-Targeted
L-019170-01	J-019170-10	CPEB2	132864	NM_182646	Non-Targeted
L-019170-01	J-019170-11	CPEB2	132864	NM_182646	Non-Targeted
L-019170-01	J-019170-12	CPEB2	132864	NM_182646	Non-Targeted
L-003017-00	J-003017-14	PDPK1	5170	NM_031268	Non-Targeted
L-003017-00	J-003017-14	PDPK1	5170	NM_031268	Non-Targeted
L-003017-00	J-003017-15	PDPK1	5170	NM_031268	Non-Targeted
L-003017-00	J-003017-15	PDPK1	5170	NM_031268	Non-Targeted
L-003017-00	J-003017-16	PDPK1	5170	NM_031268	Non-Targeted
L-003017-00	J-003017-16	PDPK1	5170	NM_031268	Non-Targeted
L-003017-00	J-003017-17	PDPK1	5170	NM_031268	Non-Targeted
L-003017-00	J-003017-17	PDPK1	5170	NM_031268	Non-Targeted
L-006951-00	J-006951-05	MYCBP2	23077	NM_015057	Non-Targeted
L-006951-00	J-006951-06	MYCBP2	23077	NM_015057	Non-Targeted
L-006951-00	J-006951-07	MYCBP2	23077	NM_015057	Non-Targeted
L-006951-00	J-006951-08	MYCBP2	23077	NM_015057	Non-Targeted
L-004454-00	J-004454-05	CARD8	22900	NM_014959	Non-Targeted
L-004454-00	J-004454-06	CARD8	22900	NM_014959	Non-Targeted
L-004454-00	J-004454-07	CARD8	22900	NM_014959	Non-Targeted
L-004454-00	J-004454-08	CARD8	22900	NM_014959	Non-Targeted
L-018718-02	J-018718-17	POMGNT2	84892	NM_032806	Non-Targeted
L-018718-02	J-018718-17	POMGNT2	84892	NM_032806	Non-Targeted
L-018718-02	J-018718-18	POMGNT2	84892	NM_032806	Non-Targeted
L-018718-02	J-018718-18	POMGNT2	84892	NM_032806	Non-Targeted
L-018718-02	J-018718-19	POMGNT2	84892	NM_032806	Non-Targeted
L-018718-02	J-018718-19	POMGNT2	84892	NM_032806	Non-Targeted
L-018718-02	J-018718-20	POMGNT2	84892	NM_032806	Non-Targeted
L-018718-02	J-018718-20	POMGNT2	84892	NM_032806	Non-Targeted
L-012754-00	J-012754-05	ELF2	1998	NM_006874	Non-Targeted
L-012754-00	J-012754-06	ELF2	1998	NM_006874	Non-Targeted
L-012754-00	J-012754-07	ELF2	1998	NM_006874	Non-Targeted
L-012754-00	J-012754-08	ELF2	1998	NM_006874	Non-Targeted
L-011379-02	J-011379-09	RCN1	5954	NM_002901	Non-Targeted
L-011379-02	J-011379-09	RCN1	5954	NM_002901	Non-Targeted
L-011379-02	J-011379-10	RCN1	5954	NM_002901	Non-Targeted
L-011379-02	J-011379-10	RCN1	5954	NM_002901	Non-Targeted
L-011379-02	J-011379-12	RCN1	5954	NM_002901	Non-Targeted
L-011379-02	J-011379-12	RCN1	5954	NM_002901	Non-Targeted
L-011379-02	J-011379-17	RCN1	5954	NM_002901	Non-Targeted
L-011379-02	J-011379-17	RCN1	5954	NM_002901	Non-Targeted
L-011262-01	J-011262-09	EIF1AX	1964	NM_001412	Non-Targeted
L-011262-01	J-011262-10	EIF1AX	1964	NM_001412	Non-Targeted
L-011262-01	J-011262-11	EIF1AX	1964	NM_001412	Non-Targeted
L-011262-01	J-011262-12	EIF1AX	1964	NM_001412	Non-Targeted
L-015203-02	J-015203-17	PLXDC2	84898	NM_032812	Non-Targeted
L-015203-02	J-015203-18	PLXDC2	84898	NM_032812	Non-Targeted
L-015203-02	J-015203-19	PLXDC2	84898	NM_032812	Non-Targeted
L-015203-02	J-015203-20	PLXDC2	84898	NM_032812	Non-Targeted
L-020483-02	J-020483-17	SCHIP1	29970	NM_014575	Non-Targeted
L-020483-02	J-020483-18	SCHIP1	29970	NM_014575	Non-Targeted
L-020483-02	J-020483-19	SCHIP1	29970	NM_014575	Non-Targeted
L-020483-02	J-020483-20	SCHIP1	29970	NM_014575	Non-Targeted
L-018771-02	J-018771-18	SCFD2	152579	NM_152540	Non-Targeted
L-018771-02	J-018771-19	SCFD2	152579	NM_152540	Non-Targeted
L-018771-02	J-018771-20	SCFD2	152579	NM_152540	Non-Targeted
L-018771-02	J-018771-21	SCFD2	152579	NM_152540	Non-Targeted
L-022091-00	J-022091-05	CAMSAP2	23271	NM_203459	Non-Targeted
L-022091-00	J-022091-06	CAMSAP2	23271	NM_203459	Non-Targeted
L-022091-00	J-022091-07	CAMSAP2	23271	NM_203459	Non-Targeted
L-022091-00	J-022091-08	CAMSAP2	23271	NM_203459	Non-Targeted
L-032685-01	J-032685-05	DNAH1	25981	NM_015512	Non-Targeted
L-032685-01	J-032685-06	DNAH1	25981	NM_015512	Non-Targeted
L-032685-01	J-032685-07	DNAH1	25981	NM_015512	Non-Targeted
L-032685-01	J-032685-08	DNAH1	25981	NM_015512	Non-Targeted
L-014063-01	J-014063-09	ARRDC3	57561	NM_020801	Non-Targeted
L-014063-01	J-014063-10	ARRDC3	57561	NM_020801	Non-Targeted
L-014063-01	J-014063-11	ARRDC3	57561	NM_020801	Non-Targeted
L-014063-01	J-014063-12	ARRDC3	57561	NM_020801	Non-Targeted
L-032018-01	J-032018-09	NHS	4810	NM_198270	Non-Targeted
L-032018-01	J-032018-10	NHS	4810	NM_198270	Non-Targeted
L-032018-01	J-032018-11	NHS	4810	NM_198270	Non-Targeted
L-032018-01	J-032018-12	NHS	4810	NM_198270	Non-Targeted
L-008643-00	J-008643-06	BDH1	622	NM_203315	Non-Targeted
L-008643-00	J-008643-07	BDH1	622	NM_203315	Non-Targeted
L-008643-00	J-008643-08	BDH1	622	NM_203315	Non-Targeted
L-008643-00	J-008643-09	BDH1	622	NM_203315	Non-Targeted
L-014227-02	J-014227-18	RFX7	64864	NM_022841	Non-Targeted
L-014227-02	J-014227-19	RFX7	64864	NM_022841	Non-Targeted
L-014227-02	J-014227-20	RFX7	64864	NM_022841	Non-Targeted
L-014227-02	J-014227-21	RFX7	64864	NM_022841	Non-Targeted
L-005834-00	J-005834-05	CTRL	1506	NM_001907	NA
L-005834-00	J-005834-06	CTRL	1506	NM_001907	NA
L-005834-00	J-005834-07	CTRL	1506	NM_001907	NA
L-005834-00	J-005834-08	CTRL	1506	NM_001907	NA
L-013384-01	J-013384-09	DAZAP1	26528	NM_018959	Non-Targeted
L-013384-01	J-013384-09	DAZAP1	26528	NM_018959	Non-Targeted
L-013384-01	J-013384-10	DAZAP1	26528	NM_018959	Non-Targeted
L-013384-01	J-013384-10	DAZAP1	26528	NM_018959	Non-Targeted
L-013384-01	J-013384-11	DAZAP1	26528	NM_018959	Non-Targeted
L-013384-01	J-013384-11	DAZAP1	26528	NM_018959	Non-Targeted
L-013384-01	J-013384-12	DAZAP1	26528	NM_018959	Non-Targeted
L-013384-01	J-013384-12	DAZAP1	26528	NM_018959	Non-Targeted
L-004733-00	J-004733-07	ADK	132	NM_006721	Non-Targeted
L-004733-00	J-004733-07	ADK	132	NM_006721	Non-Targeted
L-004733-00	J-004733-08	ADK	132	NM_006721	Non-Targeted
L-004733-00	J-004733-08	ADK	132	NM_006721	Non-Targeted
L-004733-00	J-004733-09	ADK	132	NM_006721	Non-Targeted
L-004733-00	J-004733-09	ADK	132	NM_006721	Non-Targeted
L-004733-00	J-004733-10	ADK	132	NM_006721	Non-Targeted
L-004733-00	J-004733-10	ADK	132	NM_006721	Non-Targeted
L-011672-01	J-011672-09	GOLGA1	2800	NM_002077	Non-Targeted
L-011672-01	J-011672-10	GOLGA1	2800	NM_002077	Non-Targeted
L-011672-01	J-011672-11	GOLGA1	2800	NM_002077	Non-Targeted
L-011672-01	J-011672-12	GOLGA1	2800	NM_002077	Non-Targeted
L-011483-01	J-011483-09	PPFIBP1	8496	NM_177444	Non-Targeted
L-011483-01	J-011483-10	PPFIBP1	8496	NM_177444	Non-Targeted
L-011483-01	J-011483-11	PPFIBP1	8496	NM_177444	Non-Targeted
L-011483-01	J-011483-12	PPFIBP1	8496	NM_177444	Non-Targeted
L-024200-00	J-024200-05	LIMCH1	22998	NM_014988	Non-Targeted
L-024200-00	J-024200-06	LIMCH1	22998	NM_014988	Non-Targeted
L-024200-00	J-024200-07	LIMCH1	22998	NM_014988	Non-Targeted
L-024200-00	J-024200-08	LIMCH1	22998	NM_014988	Non-Targeted
L-017376-00	J-017376-05	PPP2R3A	5523	NM_181897	Non-Targeted
L-017376-00	J-017376-06	PPP2R3A	5523	NM_181897	Non-Targeted
L-017376-00	J-017376-07	PPP2R3A	5523	NM_181897	Non-Targeted
L-017376-00	J-017376-08	PPP2R3A	5523	NM_181897	Non-Targeted
L-010030-01	J-010030-09	LY9	4063	NM_001033667	Non-Targeted
L-010030-01	J-010030-10	LY9	4063	NM_001033667	Non-Targeted
L-010030-01	J-010030-11	LY9	4063	NM_001033667	Non-Targeted
L-010030-01	J-010030-12	LY9	4063	NM_001033667	Non-Targeted
L-003949-00	J-003949-05	ARID4A	5926	NM_023001	Non-Targeted
L-003949-00	J-003949-06	ARID4A	5926	NM_023001	Non-Targeted
L-003949-00	J-003949-07	ARID4A	5926	NM_023001	Non-Targeted
L-003949-00	J-003949-08	ARID4A	5926	NM_023001	Non-Targeted
L-014262-02	J-014262-18	TRMO	51531	NM_016481	Non-Targeted
L-014262-02	J-014262-19	TRMO	51531	NM_016481	Non-Targeted
L-014262-02	J-014262-20	TRMO	51531	NM_016481	Non-Targeted
L-014262-02	J-014262-21	TRMO	51531	NM_016481	Non-Targeted
L-014806-02	J-014806-17	FAR1	84188	NM_032228	Non-Targeted
L-014806-02	J-014806-18	FAR1	84188	NM_032228	Non-Targeted
L-014806-02	J-014806-19	FAR1	84188	NM_032228	Non-Targeted
L-014806-02	J-014806-20	FAR1	84188	NM_032228	Non-Targeted
L-020625-00	J-020625-05	NDE1	54820	NM_017668	Non-Targeted
L-020625-00	J-020625-06	NDE1	54820	NM_017668	Non-Targeted
L-020625-00	J-020625-07	NDE1	54820	NM_017668	Non-Targeted
L-020625-00	J-020625-08	NDE1	54820	NM_017668	Non-Targeted

## Sheet: TableS10_enrichment_GOBP_stats
hypergeometric test, clusterProfiler
	ID	p-value
1	cytoskeleton organization	0.0410421
2	tissue development	0.04694
3	regulation of cytoskeleton organization	0.0842937
4	protein localization to nucleus	0.140818
5	positive regulation of cellular biosynthetic process	0.154296
6	positive regulation of transcription by rna polymerase ii	0.16337
7	negative regulation of signaling	0.181243
8	regulation of protein localization	0.188109
9	homeostatic process	0.211916
10	positive regulation of catalytic activity	0.211916
11	regulation of cellular component biogenesis	0.211916
12	negative regulation of response to stimulus	0.226295
13	negative regulation of catalytic activity	0.247432
14	regulation of cell differentiation	0.247432
15	supramolecular fiber organization	0.247432
16	negative regulation of protein metabolic process	0.265067
17	regulation of phosphorus metabolic process	0.265067
18	positive regulation of molecular function	0.275188
19	positive regulation of rna metabolic process	0.275188
20	regulation of intracellular signal transduction	0.275188
21	protein containing complex organization	0.280837
22	chromatin organization	0.310874
23	negative regulation of molecular function	0.310874
24	regulation of cell death	0.321544
25	protein localization to organelle	0.326999
26	regulation of organelle organization	0.326999
27	phosphorylation	0.380003
28	positive regulation of nucleobase containing compound metabolic process	0.380728

[truncated: 13 more sheets: TableS11_enrichment_GOCC_stats, TableS12_enrichment_screenbias_, TableS13_enrichment_targetedsiR, TableS14_CTDNEP1_rupture_freque, TableS15_CTDNEP1_rupture_durati, TableS16_MN_Ratio_Statistics, TableS17_CTDNEP1_nucleus_measur, TableS18_CTDNEP1_Nup133, TableS19_CTDNEP1-10_rupture_sta, TableS20_gaps_proportion_stats, TableS21_lamina_gaps_stats, TableS22_lamina_curvature_stats, TableS23_qRT-PCR seq]
